# Supplementary material for: Global hotspots and correlates of emerging zoonotic diseases
Source: Nat Commun. 2017 Oct 24;8:1124. doi: 10.1038/s41467-017-00923-8 (PMC5654761; doi:10.1038/s41467-017-00923-8)
Supplement: Supplementary file 4 — Supplementary Data 1 [file 41467_2017_923_MOESM4_ESM.xlsx]

## Sheet: eid_metadata_supp
Supplementary Data 1. Table of EID database used in statistical model.
eidid	eid_name	path_genus	path_species	path_disease	event_location	zoo_origin	zoo_origin_type	path_type	event_date	event_year	event_decade	filename	wildlife_zoonoses
5	HED_5	Bacillus	anthracis	Anthrax	Sverdlovsk (now Yekaterinburg), north central Russia	1	3	bacteria	1979-04-02	1979	1970	HED_5.shp	TRUE
10	HED_10	Bartonella	elizabethae	Endocarditis	St. Elizabeth's Hospital, Brighton, MA	1	2	bacteria	1986	1986	1980	HED_10.shp	TRUE
18	HED_18	Brucella	melitensis	Unspecified	Malta and Gozo	1	3	bacteria	1995	1995	1990	HED_18.shp	TRUE
20	HED_20	Burkholderia	pseudomallei	Melioidosis	Dapoli Taluka, Ratnagiri District, Maharashtra state, India	1	3	bacteria	1990	1990	1990	HED_20.shp	TRUE
21	HED_21	Burkholderia	pseudomallei	Melioidosis	northeastern provinces known as the Isan Region, Thailand	1	3	bacteria	2003ish	2003	2000	HED_21.shp	TRUE
23	HED_23	Burkholderia	pseudomallei	Melioidosis	<d2>Top End<d3> of the Northern Territory, Australia	1	3	bacteria	1997	1997	1990	HED_23.shp	TRUE
24	HED_24	Burkholderia	pseudomallei	Melioidosis	Taiwan	1	3	bacteria	1994	1994	1990	HED_24.shp	TRUE
26	HED_26	Campylobacter	jejuni	Unspecified	Zurich, Switzerland	1	3	bacteria	1986-04-28	1986	1980	HED_26.shp	TRUE
30	HED_30	Clostridium	botulinum	food botulism	US (alaska, Washington, Oregon, California)	1	2	bacteria	1976	1976	1970	HED_30.shp	TRUE
31	HED_31	Clostridium	botulinum	infant botulism	CA	1	2	bacteria	1976	1976	1970	HED_31.shp	TRUE
37	HED_37	Coxiella	burnetii	Q fever, endocarditis (chronic)	Germany (rural town (Rollshausen [1996 population: 300]) and in five surrounding towns approximately 0.5<d0>2.0 miles from Rollshausen, in the district of Lohra)	1	3	rickettsia	1996-05-01	1996	1990	HED_37.shp	TRUE
39	HED_39	Coxiella	burnetii	Q fever, endocarditis (chronic)	Bulgaria	1	3	rickettsia	1990s	1990	1990	HED_39.shp	TRUE
41	HED_41	Ehrlichia	chaffeensis	HME	Ft. Chaffee, AR	1	3	rickettsia	1990-07-19	1990	1990	HED_41.shp	TRUE
42	HED_42	Ehrlichia	equi	Unspecified	Duluth, MN, USA	1	2	rickettsia	1990	1990	1990	HED_42.shp	TRUE
43	HED_43	Ehrlichia	ewingii	Unspecified	southern MO, USA	1	3	rickettsia	1996	1996	1990	HED_43.shp	TRUE
44	HED_44	Ehrlichia	phagocytophila	HGE	northwestern WI/MN. Nikki rechecked and suggested we use "Duluth, MN"	1	2	rickettsia	1990-06-13	1990	1990	HED_44.shp	TRUE
53	HED_53	Escherichia	coli	Hemorrhagic colitis; hemolytic uremic syndrome	CA	1	3	bacteria	1975	1975	1970	HED_53.shp	TRUE
54	HED_54	Escherichia	coli	Enterohemorrhagic Escherichia coli	Lombardia region, Italy	1	3	bacteria	1992-04-20	1992	1990	HED_54.shp	TRUE
56	HED_56	Escherichia	coli	Enterohemorrhagic Escherichia coli	GA	1	3	bacteria	1983	1983	1980	HED_56.shp	TRUE
57	HED_57	Escherichia	coli	Enterohemorrhagic Escherichia coli	Michigan	1	3	bacteria	1983	1983	1980	HED_57.shp	TRUE
59	HED_59	Escherichia	coli	Enterohemorrhagic Escherichia coli	South Dakota, US	1	3	bacteria	1980	1980	1980	HED_59.shp	TRUE
60	HED_60	Escherichia	coli	Enterohemorrhagic Escherichia coli	Subiaco, Western Australia	1	3	bacteria	late 1980s	1980	1980	HED_60.shp	TRUE
61	HED_61	Escherichia	coli	Enterohemorrhagic Escherichia coli	Subiaco, Western Australia	1	3	bacteria	late 1980s	1980	1980	HED_61.shp	TRUE
63	HED_63	Escherichia	coli	Enterohemorrhagic Escherichia coli	UK (Oxford)	1	3	bacteria	1984	1984	1980	HED_63.shp	TRUE
64	HED_64	Escherichia	coli	Enterohemorrhagic Escherichia coli	UK (Belfast)	1	3	bacteria	1984	1984	1980	HED_64.shp	TRUE
65	HED_65	Escherichia	coli	Enterohemorrhagic Escherichia coli	UK (Southampton)	1	3	bacteria	1984	1984	1980	HED_65.shp	TRUE
66	HED_66	Escherichia	coli	Enterohemorrhagic Escherichia coli	UK	1	3	bacteria	late 1980s	1980	1980	HED_66.shp	TRUE
67	HED_67	Escherichia	coli	Enterohemorrhagic Escherichia coli	UK	1	3	bacteria	late 1980s	1980	1980	HED_67.shp	TRUE
68	HED_68	Escherichia	coli	Enterohemorrhagic Escherichia coli	UK	1	3	bacteria	late 1980s	1980	1980	HED_68.shp	TRUE
69	HED_69	Escherichia	coli	Enterohemorrhagic Escherichia coli	Japan	1	3	bacteria	1990s	1990	1990	HED_69.shp	TRUE
70	HED_70	Escherichia	coli	Enterohemorrhagic Escherichia coli	Helena, MT, US	1	3	bacteria	Feb. 20, 1994	1994	1990	HED_70.shp	TRUE
71	HED_71	Escherichia	coli	Enterohemorrhagic Escherichia coli	Saarbrucken, Fed. Rep. Germany	1	3	bacteria	1985	1985	1980	HED_71.shp	TRUE
72	HED_72	Escherichia	coli	Enterohemorrhagic Escherichia coli	Komatsu, Ishikawa Prefecture, Japan	1	3	bacteria	1996-07-08	1996	1990	HED_72.shp	TRUE
73	HED_73	Escherichia	coli	Enterohemorrhagic Escherichia coli	Peru	1	3	bacteria	1984	1984	1980	HED_73.shp	TRUE
74	HED_74	Escherichia	coli	Enterohemorrhagic Escherichia coli	Germany (Bavaria, Schleswig-Holstein, North Rhine-Westphalia)	1	3	bacteria	1990s	1990	1990	HED_74.shp	TRUE
75	HED_75	Escherichia	coli	Enterohemorrhagic Escherichia coli	Guelph, Ontario, Canada	1	3	bacteria	1990s	1990	1990	HED_75.shp	TRUE
77	HED_77	Escherichia	coli	Enterohemorrhagic Escherichia coli	Foothills Hospital, Calgary, AB, Canada	1	3	bacteria	1984-07-01	1984	1980	HED_77.shp	TRUE
78	HED_78	Escherichia	coli	Enterohemorrhagic Escherichia coli	Italy and Germany	1	3	bacteria	1995	1995	1990	HED_78.shp	TRUE
79	HED_79	Francisella	tularensis	Unspecified	Mayor River, Spain (All crayfish caught were of the red swamp species (P. clarkii). The section of the river authorized for fishing is 14 km, from the town of Huete to the beginning of the Buend<92>a Dam into which the river flows. There are designated hunti	1	3	bacteria	14/07/1998	1998	1990	HED_79.shp	TRUE
80	HED_80	Francisella	tularensis	Unspecified	Shandong Peninsula, China	1	3	bacteria	1987	1987	1980	HED_80.shp	TRUE
98	HED_98	Leptospira	weilii	Unspecified	Sabah	1	3	bacteria	Aug 21 2000	2000	2000	HED_98.shp	TRUE
108	HED_108	Mycobacterium	simiae	Unspecified	Dakar	1	2	bacteria	1970	1970	1970	HED_108.shp	TRUE
110	HED_110	Mycobacterium	tuberculosis	Tuberculosis	Miami	1	2	bacteria	1981-01-01	1981	1980	HED_110.shp	TRUE
130	HED_130	Vibrio	damsela	Unspecified	Louisiana, USA	1	2	bacteria	1971-07-01	1971	1970	HED_130.shp	TRUE
135	HED_135	Vibrio	parahaemolyticus	Unspecified	Maryland	1	2	bacteria	1971	1971	1970	HED_135.shp	TRUE
137	HED_137	Encephalitozoon	cuniculi	Unspecified	Geneva, Switzerland	1	3	protozoa	nov. 1987	1987	1980	HED_137.shp	TRUE
138	HED_138	Encephalitozoon	hellem	Unspecified	Texas and NYC(2), USA	1	3	protozoa	1990	1990	1990	HED_138.shp	TRUE
147	HED_147	Unspecified	Unspecified	Unspecified	La Gamba, R<92>o Claro, in the Brunca Region of Costa Rica	1	3	virus	Sept. 12, 2001	2001	2000	HED_147.shp	TRUE
148	HED_148	Unspecified	Unspecified	Unspecified	Reston, VA	1	2	virus	1989	1989	1980	HED_148.shp	TRUE
149	HED_149	Unspecified	Unspecified	Unspecified	Egypt	1	3	virus	1977	1977	1970	HED_149.shp	TRUE
150	HED_150	Unspecified	Unspecified	Unspecified	Senegal river basin. Nikki rechecked and suggested mapping "Rosso, Mauritania"	1	3	virus	1987	1987	1980	HED_150.shp	TRUE
151	HED_151	Unspecified	Unspecified	Unspecified	Egypt	1	3	virus	1993	1993	1990	HED_151.shp	TRUE
152	HED_152	Unspecified	Unspecified	Unspecified	Sao Paulo State, Brazil	1	2	virus	1978	1978	1970	HED_152.shp	TRUE
165	HED_165	Rickettsia	africae	Unspecified	Harare, Zimbabwe	1	3	rickettsia	1992-08-01	1992	1990	HED_165.shp	TRUE
166	HED_166	Rickettsia	africae	Unspecified	Guadeloupe	1	3	rickettsia	1997-07-01	1997	1990	HED_166.shp	TRUE
168	HED_168	Rickettsia	akari	Rickettsialpox	Medical Center of Zadar, Zadar, Croatia	1	2	rickettsia	1991-05-01	1991	1990	HED_168.shp	TRUE
169	HED_169	Rickettsia	felis	California flea typhus	Corpus Christi and Nueces County regions of south Texas	1	3	rickettsia	spring 1991	1991	1990	HED_169.shp	TRUE
170	HED_170	Rickettsia	felis	California flea typhus	rural eastern Yucatan, Mexico	1	3	rickettsia	2000	2000	2000	HED_170.shp	TRUE
171	HED_171	Rickettsia	helvetica	Unspecified	Uppsala, Sweden	1	3	rickettsia	Oct. 1997	1997	1990	HED_171.shp	TRUE
172	HED_172	Rickettsia	honei	Thai tick typhus	Chiang Mai, University Hospital, Chiang Mai, Thailand	1	2	rickettsia	1990-08-29	1990	1990	HED_172.shp	TRUE
173	HED_173	Rickettsia	honei	Thai tick typhus	Flinders Island (between Australia and Tasmania)	1	2	rickettsia	1993	1993	1990	HED_173.shp	TRUE
175	HED_175	Rickettsia	mongolotimonae	Unspecified	Marseille	1	2	rickettsia	1996	1996	1990	HED_175.shp	TRUE
176	HED_176	Rickettsia	prowazekii	typhus, Brill<d0>Zinsser disease (reactivation of latent infection)	N'Gozi, Burundi	1	2	rickettsia	1995-12-01	1995	1990	HED_176.shp	TRUE
177	HED_177	Rickettsia	quintana	Unspecified	Seattle, USA	1	2	rickettsia	1993-01-01	1993	1990	HED_177.shp	TRUE
179	HED_179	Rickettsia	japonica	Japanese spotted fever	Tokushima Prefecture, on the island of Shikoku in southwestern Japan	1	2	rickettsia	1984	1984	1980	HED_179.shp	TRUE
181	HED_181	Rickettsia	typhi	Murine (endemic) typhus	Texas	1	2	rickettsia	1983	1983	1980	HED_181.shp	TRUE
182	HED_182	Salmonella	enteritidis	Unspecified	Dunaszentgyorgy, Hungary	1	3	bacteria	1979	1979	1970	HED_182.shp	TRUE
183	HED_183	Salmonella	enteritidis	Unspecified	England/Wales	1	3	bacteria	1985	1985	1980	HED_183.shp	TRUE
198	HED_198	Serratia	odorifera	Unspecified	Tampa, FL	1	3	bacteria	1987	1987	1980	HED_198.shp	TRUE
213	HED_213	Listeria	monocytogenes	Listeriosis	Canada (Prince Edward Island, Nova Scotia, New Brunswick)	1	3	bacteria	1979	1979	1970	HED_213.shp	TRUE
216	HED_216	Mycobacterium	asiaticum	Unspecified	Brisbane, Australia	1	2	bacteria	1971	1971	1970	HED_216.shp	TRUE
221	HED_221	Staphylococcus	lugdunensis	Unspecified	Lyon, France	1	3	bacteria	1988-04-01	1988	1980	HED_221.shp	TRUE
234	HED_234	Yersinia	pestis	Unspecified	Surat, Gujarat, India	1	2	bacteria	1994-08-01	1994	1990	HED_234.shp	TRUE
235	HED_235	Yersinia	pestis	Unspecified	New Mexico	1	2	bacteria	1970	1970	1970	HED_235.shp	TRUE
236	HED_236	Yersinia	pestis	Unspecified	farm in the Graaff-Reinet district of the eastern Cape Province South Africa	1	2	bacteria	Nov. 11, 1972	1972	1970	HED_236.shp	TRUE
237	HED_237	Yersinia	pestis	Unspecified	Bolivia, Brazil, Ecuador, Peru. Nikki rechecked and suggested Northern Peru.	1	2	bacteria	1994	1994	1990	HED_237.shp	TRUE
238	HED_238	Yersinia	pestis	Unspecified	Al-Azzizat, Libya	1	2	bacteria	1976-02-01	1976	1970	HED_238.shp	TRUE
239	HED_239	Yersinia	pestis	Unspecified	Ambalavao district of Madagascar. Nikki rechecked and suggested "100 km circle around town of ambalavao". However there are lots of towns called Ambalavao so I left it as it was	1	2	bacteria	1995	1995	1990	HED_239.shp	TRUE
240	HED_240	Yersinia	pestis	Unspecified	Malawi and Mozambique	1	2	bacteria	1994	1994	1990	HED_240.shp	TRUE
241	HED_241	Yersinia	pestis	Unspecified	Ambalavao district of Madagascar	1	2	bacteria	1995	1995	1990	HED_241.shp	TRUE
242	HED_242	Yersinia	pestis	Unspecified	USA (NM area)	1	2	bacteria	1990s	1990	1990	HED_242.shp	TRUE
252	HED_252	Coccidioides	immitis	Unspecified	Kern County, CA	1	3	fungi	1990	1990	1990	HED_252.shp	TRUE
259	HED_259	Histoplasma	capsulatum	Unspecified	Indianapolis	1	3	fungi	1980	1980	1980	HED_259.shp	TRUE
260	HED_260	Histoplasma	capsulatum	Unspecified	Santa Rosa National Park, Guanacaste Province, Costa Rica	1	3	fungi	1988	1988	1980	HED_260.shp	TRUE
261	HED_261	Malassezia	pachydermatis	Unspecified	Palo Alto, CA	1	3	fungi	1984	1984	1980	HED_261.shp	TRUE
264	HED_264	Penicillium	marneffei	Unspecified	Rush-Presbyterian- St. Luke Medical Center, Chicago, IL	1	2	fungi	Oct. 1987	1987	1980	HED_264.shp	TRUE
265	HED_265	Penicillium	marneffei	Unspecified	South Carolina, USA	1	2	fungi	summer 1970	1970	1970	HED_265.shp	TRUE
273	HED_273	Anisakis	simplex	Anisakiasis	Spain	1	2	helminths	1991	1991	1990	HED_273.shp	TRUE
274	HED_274	Echinococcus	granulosus	Unspecified	Bulgaria	1	3	helminths	1971	1971	1970	HED_274.shp	TRUE
275	HED_275	Echinococcus	granulosus	Unspecified	tibet; Wen, H., Chai, J.J., Wang, J.C., Wang, S.H., Wang, X.Y., Feng, X.H. and Zhou, H.X., 2002. Hydatid control within a continental system in PR China. In: Craig, P.S. and Pawlowski, Z., Editors, 2002. Cestode Zoonoses: Echinococcosis and Cysticercosis, IOS Press, Amsterdam, pp. 355<d0>365.	1	3	helminths	1990s	1990	1990	HED_275.shp	TRUE
276	HED_276	Echinococcus	granulosus	Unspecified	Khazakstan (Zhambyl Oblast and South Kazakhstan Oblast)	1	3	helminths	1990	1990	1990	HED_276.shp	TRUE
277	HED_277	Echinococcus	granulosus	Unspecified	Tibet; Wen, H., Chai, J.J., Wang, J.C., Wang, S.H., Wang, X.Y., Feng, X.H. and Zhou, H.X., 2002. Hydatid control within a continental system in PR China. In: Craig, P.S. and Pawlowski, Z., Editors, 2002. Cestode Zoonoses: Echinococcosis and Cysticercosis, IOS Press, Amsterdam, pp. 355<d0>365.	1	3	helminths	1980	1980	1980	HED_277.shp	TRUE
278	HED_278	Echinococcus	granulosus	Unspecified	Neuquen, Chubut and Rio Negro (Argentina)	1	3	helminths	1999	1999	1990	HED_278.shp	TRUE
279	HED_279	Echinococcus	granulosus	Unspecified	lived in a semirural town approximately 80 miles north of Anchorage, Alaska. Nikki rechecked and suggested we use "Talkeetna, Alaska"	1	3	helminths	1999-03-01	1999	1990	HED_279.shp	TRUE
281	HED_281	Metorchis	conjunctus	Unspecified	Montreal, Canada	1	3	helminths	1993-05-16	1993	1990	HED_281.shp	TRUE
284	HED_284	Schistosoma	mansoni	Unspecified	Oman (Sultan Qaboos Hospital in Salalah)	1	2	helminths	1999	1999	1990	HED_284.shp	TRUE
288	HED_288	Trichinella	spiralis	Unspecified	Italy and France	1	3	helminths	1975	1975	1970	HED_288.shp	TRUE
289	HED_289	Trichinella	spiralis	Unspecified	USSR, Bulgaria, Romania	1	3	helminths	1980s	1980	1980	HED_289.shp	TRUE
290	HED_290	Trichinella	spiralis	Unspecified	Yugoslavia	1	3	helminths	1990s	1990	1990	HED_290.shp	TRUE
291	HED_291	Trichinella	spiralis	Unspecified	Argentina, China, Mexico	1	3	helminths	1970s	1970	1970	HED_291.shp	TRUE
295	HED_295	Angiostrongylus	cantonensis	Unspecified	Havana, Cuba	1	2	protozoa	1973	1973	1970	HED_295.shp	TRUE
300	HED_300	Babesia	microti-like	Unspecified	rural forested area in southcentral Washington state	1	3	protozoa	Sept. 1991	1991	1990	HED_300.shp	TRUE
301	HED_301	Balamuthia	mandrillaris	Unspecified	Kings County Hospital Center, Brooklyn, NY	1	3	protozoa	1990	1990	1990	HED_301.shp	TRUE
306	HED_306	Leishmania	donovani	Unspecified	Germany	1	3	protozoa	1988	1988	1980	HED_306.shp	TRUE
307	HED_307	Leishmania	infantum	Unspecified	Spain, southern France, Portugal, and Italy	1	3	protozoa	1990	1990	1990	HED_307.shp	TRUE
308	HED_308	Leishmania	tropica	Unspecified	Eastern Saudi Arabia	1	3	protozoa	Nov. 1990	1990	1990	HED_308.shp	TRUE
328	HED_328	Trypanosoma	brucei	Unspecified	Soroti district of eastern Uganda	1	3	protozoa	end of 1998	1998	1990	HED_328.shp	TRUE
329	HED_329	Trypanosoma	brucei	Unspecified	Tambura County, Western Equatoria, Sudan	1	3	protozoa	1997	1997	1990	HED_329.shp	TRUE
330	HED_330	Trypanosoma	brucei	Unspecified	provinces of Western and Eastern Equatoria, Sudan	1	3	protozoa	late 1970s	1970	1970	HED_330.shp	TRUE
331	HED_331	Trypanosoma	brucei	Unspecified	Sudan (Western Equatoria was Ibbe, in Maridi county)	1	3	protozoa	1997	1997	1990	HED_331.shp	TRUE
335	HED_335	Unspecified	Unspecified	Unspecified	El Boson, southwestern Argentina	1	2	virus	1995-04-01	1995	1990	HED_335.shp	TRUE
336	HED_336	Unspecified	Unspecified	Unspecified	Rockhampton, Australia	1	2	virus	1996-10-01	1996	1990	HED_336.shp	TRUE
339	HED_339	Unspecified	Unspecified	polyarthritis	north coast and inland areas of New South Wales, Australia. Nikki rechecked and suggested to use Griffith NSW	1	2	virus	1985 or 1986	1985	1980	HED_339.shp	TRUE
351	HED_351	Unspecified	Unspecified	Chikungunya fever	South Sumatra,Java, and West Kalimantan (Indonesia)	1	2	virus	1982	1982	1980	HED_351.shp	TRUE
352	HED_352	Unspecified	Unspecified	Unspecified	Tia Forest, cote d'ivoire	1	2	virus	1994-11-01	1994	1990	HED_352.shp	TRUE
354	HED_354	Unspecified	Unspecified	Unspecified	Kosovo	1	3	virus	2001	2001	2000	HED_354.shp	TRUE
362	HED_362	Unspecified	Unspecified	Unspecified	Bornholm in Denmark, southern Norway and the south of Sweden	1	3	virus	1993	1993	1990	HED_362.shp	TRUE
363	HED_363	Unspecified	Unspecified	Unspecified	Oshima, the southern part of Hokkaido	1	3	virus	1993	1993	1990	HED_363.shp	TRUE
365	HED_365	Unspecified	Unspecified	Unspecified	Guanarito, Portuguesa State, Venezuela	1	2	virus	1989-09-01	1989	1980	HED_365.shp	TRUE
368	HED_368	Unspecified	Unspecified	Unspecified	Bosnia	1	2	virus	1995	1995	1990	HED_368.shp	TRUE
369	HED_369	Unspecified	Unspecified	Unspecified	Dinara, Croatia	1	2	virus	1989-01-01	1989	1980	HED_369.shp	TRUE
370	HED_370	Unspecified	Unspecified	Unspecified	Brisbane suburb of Hendra or Mackay, Queensland	1	3	virus	1994-08-01	1994	1990	HED_370.shp	TRUE
376	HED_376	Unspecified	Unspecified	Unspecified	China	1	3	virus	1994	1994	1990	HED_376.shp	TRUE
399	HED_399	Unspecified	Unspecified	Unspecified	Hong Kong	1	3	virus	1997-05-01	1997	1990	HED_399.shp	TRUE
403	HED_403	Unspecified	Unspecified	Unspecified	Daru area of the Western Province of Papua New Guinea	1	3	virus	1989	1989	1980	HED_403.shp	TRUE
404	HED_404	Unspecified	Unspecified	Unspecified	Badu Island, Torres Strait, Australia	1	3	virus	1995-04-01	1995	1990	HED_404.shp	TRUE
406	HED_406	Unspecified	Unspecified	Unspecified	murray valley, australia	1	2	virus	1974	1974	1970	HED_406.shp	TRUE
409	HED_409	Unspecified	Unspecified	Unspecified	Filadelfia/Loma Plata and Buena Vista/Monte Palma, Chaco region, Paraguay	1	2	virus	1995-07-01	1995	1990	HED_409.shp	TRUE
417	HED_417	Unspecified	Unspecified	Unspecified	New South Wales, Australia (near Sydney)	1	3	virus	1997-06-01	1997	1990	HED_417.shp	TRUE
418	HED_418	Unspecified	Unspecified	Unspecified	Democratic Republic of the Congo, Equatorial Province, Basankusu territory, Bolanda or Bokenda village	1	2	virus	1970-08-20	1970	1970	HED_418.shp	TRUE
419	HED_419	Unspecified	Unspecified	Unspecified	Marshfield, WI	1	2	virus	2003-05-26	2003	2000	HED_419.shp	TRUE
420	HED_420	Unspecified	Unspecified	Unspecified	Katako-Kombre, Sankuru sub-region, Kasai Oriental	1	2	virus	Feb. 1996	1996	1990	HED_420.shp	TRUE
422	HED_422	Unspecified	Unspecified	Unspecified	Australia (Western Australia and the Northern Territory)	1	2	virus	1974	1974	1970	HED_422.shp	TRUE
423	HED_423	Unspecified	Unspecified	Unspecified	Malaya peninsula, Perak	1	3	virus	1998-09-01	1998	1990	HED_423.shp	TRUE
429	HED_429	Unspecified	Unspecified	Unspecified	southwestern Uganda (Rakai District)	1	2	virus	1996-05-01	1996	1990	HED_429.shp	TRUE
431	HED_431	Unspecified	Unspecified	Unspecified	Nigeria and Central Africa Republic	1	3	virus	1976	1976	1970	HED_431.shp	TRUE
432	HED_432	Unspecified	Unspecified	Unspecified	Brazil (Bahia)	1	3	virus	1984-05-01	1984	1980	HED_432.shp	TRUE
440	HED_440	Unspecified	Unspecified	Unspecified	Melbourne	1	3	virus	1973	1973	1970	HED_440.shp	TRUE
445	HED_445	Unspecified	Unspecified	Unspecified	Sao Paola, Brazil	1	2	virus	1990-01-12	1990	1990	HED_445.shp	TRUE
446	HED_446	Unspecified	Unspecified	Unspecified	Belem, Brazil	1	2	virus	1992	1992	1990	HED_446.shp	TRUE
447	HED_447	Unspecified	Unspecified	Unspecified	New Haven, CT	1	2	virus	Aug. 8, 1994	1994	1990	HED_447.shp	TRUE
452	HED_452	Unspecified	Unspecified	Unspecified	Foshan City, Guangdon Province, China	1	2	virus	2017-11-02	2002	2000	HED_452.shp	TRUE
453	HED_453	Unspecified	Unspecified	Unspecified	Baltimore	1	2	virus	circa 1989	1989	1980	HED_453.shp	TRUE
454	HED_454	Unspecified	Unspecified	Unspecified	southeastern Idaho	1	2	virus	1978-09-17	1978	1970	HED_454.shp	TRUE
458	HED_458	Unspecified	Unspecified	Unspecified	Nzara Township, Sudan	1	2	virus	1976-06-27	1976	1970	HED_458.shp	TRUE
463	HED_463	Unspecified	Unspecified	Venezuelan Equine Encephalitis	Venezuela (eastern part of Falcon State)	1	3	virus	1995-04-01	1995	1990	HED_463.shp	TRUE
465	HED_465	Unspecified	Unspecified	Unspecified	Queens, NY	1	3	virus	late Aug 1999	1999	1990	HED_465.shp	TRUE
467	HED_467	Unspecified	Unspecified	Unspecified	CA (2 in Southern CA and 1 in SF bay area)	1	2	virus	1999	1999	1990	HED_467.shp	TRUE
470	HED_470	Unspecified	Unspecified	Unspecified	Yambuku near the banks of the Ebola river, Zaire (now Dem Rep Congo)	1	2	virus	1976-09-01	1976	1970	HED_470.shp	TRUE
